# Supplementary material for: The AGPase Family Proteins in Banana: Genome-Wide Identification, Phylogeny, and Expression Analyses Reveal Their Involvement in the Development, Ripening, and Abiotic/Biotic Stress Responses
Source: Int J Mol Sci. 2017 Jul 25;18(8):1581. doi: 10.3390/ijms18081581 (PMC5577994; doi:10.3390/ijms18081581)
Supplement: Supplementary file 1 [file ijms-18-01581-s001.zip › Table S5.xlsx]

## Sheet: Table S5
Table S5. Expression data of MaAGPase genes after various abiotic stress treatments in BX and FJ bananas
FAM	BX-cold	BX-salt	BX-osmotic	FJ-cold	FJ-salt	FJ-osmotic
MaAPL1b	0.06	0.05	0.04	0.06	0.01	0.06
MaAPL2a	4.44	4.92	2.08	12.73*	15.81*	8.57*
MaAPL2c	4.39	4.43	1.47	3.39	4.01	2.84
MaAPL3	0.07	0.19	0.11	2.6*	5.99**	14.35**
MaAPS1	226.39	234.55	134.09	358.98	388.14	329.19*
