# Supplementary material for: The AGPase Family Proteins in Banana: Genome-Wide Identification, Phylogeny, and Expression Analyses Reveal Their Involvement in the Development, Ripening, and Abiotic/Biotic Stress Responses
Source: Int J Mol Sci. 2017 Jul 25;18(8):1581. doi: 10.3390/ijms18081581 (PMC5577994; doi:10.3390/ijms18081581)
Supplement: Supplementary file 1 [file ijms-18-01581-s001.zip › Table S6.xlsx]

## Sheet: Table S6
Table S6. Expression data of MaAGPase genes after fungal disease infection in BX and FJ bananas
Gene name	BX-0DPI	BX-2DPI	FJ-0DPI	FJ-2DPI
MaAPL1b	0.09	0.1	0.16	0.1
MaAPL2a	0.22	0.47	0.08	3.71*
MaAPL2c	0.3	0.78	0.1	0.99
MaAPL3	0.04	0.06	1.74*	6.17**
MaAPS1	40.13	64.77	53.65	87.24
