# Supplementary material for: The AGPase Family Proteins in Banana: Genome-Wide Identification, Phylogeny, and Expression Analyses Reveal Their Involvement in the Development, Ripening, and Abiotic/Biotic Stress Responses
Source: Int J Mol Sci. 2017 Jul 25;18(8):1581. doi: 10.3390/ijms18081581 (PMC5577994; doi:10.3390/ijms18081581)
Supplement: Supplementary file 1 [file ijms-18-01581-s001.zip › Table S7.xlsx]

## Sheet: Table S7
Table S7. Correlation analysis between RNA-seq data and qRT-PCR data
A	MaAPL2a
	RNA-seq data	qRT-PCR data
RNA-seq data	1
qRT-PCR data	0.9999	1
B	MaAPL3
	RNA-seq data	qRT-PCR data
RNA-seq data	1
qRT-PCR data	0.9999	1
C	MaAPS1
	RNA-seq data	qRT-PCR data
RNA-seq data	1
qRT-PCR data	0.9992	1
D	MaAPL2a
	RNA-seq data	qRT-PCR data
RNA-seq data	1
qRT-PCR data	0.9997	1
E	MaAPL3
	RNA-seq data	qRT-PCR data
RNA-seq data	1
qRT-PCR data	0.9998	1
F	MaAPS1
	RNA-seq data	qRT-PCR data
RNA-seq data	1
qRT-PCR data	0.9984	1
G	MaAPL2a
	RNA-seq data	qRT-PCR data
RNA-seq data	1
qRT-PCR data	0.9764	1
H	MaAPL3
	RNA-seq data	qRT-PCR data
RNA-seq data	1
qRT-PCR data	0.9991	1
I	MaAPS1
	RNA-seq data	qRT-PCR data
RNA-seq data	1
qRT-PCR data	0.875	1
J	MaAPL2a
	RNA-seq data	qRT-PCR data
RNA-seq data	1
qRT-PCR data	0.9993	1
K	MaAPL3
	RNA-seq data	qRT-PCR data
RNA-seq data	1
qRT-PCR data	0.9977	1
L	MaAPS1
	RNA-seq data	qRT-PCR data
RNA-seq data	1
qRT-PCR data	0.9873	1
