# Supplementary material for: The AGPase Family Proteins in Banana: Genome-Wide Identification, Phylogeny, and Expression Analyses Reveal Their Involvement in the Development, Ripening, and Abiotic/Biotic Stress Responses
Source: Int J Mol Sci. 2017 Jul 25;18(8):1581. doi: 10.3390/ijms18081581 (PMC5577994; doi:10.3390/ijms18081581)
Supplement: Supplementary file 1 [file ijms-18-01581-s001.zip › Table S8.xlsx]

## Sheet: Table S8
Table S8. The primer sequences used for qRT-PCR
Gene	Forward primers (5'-3')	Reverse primers (5'-3')
MaAPL2a	ATGACTCCTTTCTTTACATCTCCT	CAAAGATGCTATTTCAGCTTCGGT
MaAPL3	GTGTAGCATTGAACATTCCATAGT	CTTCTTGGACACCATCTTTGTTAG
MaAPS1	CACTCTACTGATGGGAGCAGATT	ATCTTTGATGACGGTGACGATG
