# Supplementary material for: The AGPase Family Proteins in Banana: Genome-Wide Identification, Phylogeny, and Expression Analyses Reveal Their Involvement in the Development, Ripening, and Abiotic/Biotic Stress Responses
Source: Int J Mol Sci. 2017 Jul 25;18(8):1581. doi: 10.3390/ijms18081581 (PMC5577994; doi:10.3390/ijms18081581)
Supplement: Supplementary file 1 [file ijms-18-01581-s001.zip › Table S1.xls]

## Sheet: Table S1
Table S1. Characteristics of AGPases in banana
Gene name	Gene ID	Amino acid residues	Molecular mass (kDa)	pIs
MaAPL1a	Ma01_p05380.1	543	60.217	8.91
MaAPL1b	Ma04_p10600.1	524	57.977	8.34
MaAPL2a	Ma06_p28940.1	549	60.699	8.39
MaAPL2b	Ma06_p28940.2	526	58.036	7.94
MaAPL2c	Ma09_p06650.1	529	58.333	6.76
MaAPL3	Ma04_p02930.1	538	59.388	6.53
MaAPS1	Ma01_p00130.1	525	57.497	7.62
MaAPS2	Ma03_p22640.1	450	50.58	7.73
