# Supplementary material for: The AGPase Family Proteins in Banana: Genome-Wide Identification, Phylogeny, and Expression Analyses Reveal Their Involvement in the Development, Ripening, and Abiotic/Biotic Stress Responses
Source: Int J Mol Sci. 2017 Jul 25;18(8):1581. doi: 10.3390/ijms18081581 (PMC5577994; doi:10.3390/ijms18081581)
Supplement: Supplementary file 1 [file ijms-18-01581-s001.zip › Table S2.xls]

## Sheet: Table S2
Table S2 Conserved amino acid motifs and functional annotation of banana MaAGPases
Name	E-value	Width	Position	Motif sequence	Annotation
motif 1	4.4e-209	50	7	FPLT[SK]TRA[TK]PAVP[IV]GGCYRLIDIPMSNCINSGINKI[FY]I[ML]TQFNSASLNRH	NTP_transferase( PF00483 )
motif 2	1.5e-178	50	8	QPPKF[QS]FYD[PR][MRT]TP[IF][FY]TSPR[FY]LPP[TS]KIE[KN][CA]R[IV]VD[AS]II[SG]HGCFL[RH][EN]C[SK][IV]E[HR]S	No
motif 3	2.6e-123	29	8	TQ[TS][PQ][GS]E[AE]GMNWFQGTADAVRQF[TL]W[VL]FE[DE][NH]	No
motif 4	1.5e-188	50	8	VPIG[VI]G[QE][NK]T[KHR][IV]RN[CA]IID[MK]NARIGKNV[VK]IANKDG[VI]QEADR[PE][SAC]EG[FY]YIRSGI	PF00132, Bacterial transferase hexapeptide (six repeats)
motif 5	1.2e-176	50	8	[HDY]I[LV]ILSGD[QH]LYRMDYM[DK][FL][VI]Q[KA]H[IRV]DTGADIT[IV][SA]CVP[VM][GD]HSRASD[YF]GL[VM]KID	NTP_transferase( PF00483 )
motif 6	4e-139	41	8	DA[MK]KYPYIASMG[VI]YV[FI][KN][RK][DN][VIT]L[LS][EK]LLRW[KT][YF]PKANDFGS[ED][IV][LI]P	NTP_transferase( PF00483 )
motif 7	1.2e-99	29	8	[HMY][NK]VQAY[IL]F[ND][DG]YWEDIGTI[KRE][SA]F[FY]DANLALT	NTP_transferase( PF00483 )
motif 8	3e-80	29	8	[VI]GVRSR[ILV][DS][FY][GD][AV][EV]LKDT[LMV]M[ML]GAD[IY]YET[ED]AE	No
motif 9	9.5e-71	29	7	RI[IF]QFSEKP[KN]GA[DE]L[EK]AMK[DV][DEG][GNT][TS]F[LF][RG]LS[HR][QE]	No
motif 10	9.5e-55	21	6	RT[YF][NI]FGNGINFGDGFVEVLAA	No
motif 11	1.5e-39	29	5	[VA][CS][SC]VG[LMS][KM][AS][NS][AV]C[FL][SG][QH][VI]KR[GRA][SV][VL][GD][SAC][GER]ESG[IF][WA][GV]	No
motif 12	1e-38	21	8	[RH][TKP][AP][DE]P[KR]SV[AL][SA]IILGGG[AP]G[TA][QR]L	No
motif 13	1.2e-24	15	8	[TV][ITV][IV][LM]KN[AS]TI[KP]DGTVI	No
motif 14	1.7e-18	29	4	[GR][NFR][KS][LAT]G[AV]A[FV][AS][VD]LTSDV[SDN][EQ]ET[ML][VI][LFN][HD][AP][PY][MV][FI][GQ][YAR]	No
motif 15	1.2e-07	14	5	[KRT][IT][KMR][VA]W[EDK][STP]KV[VA][KR][GSN][VAL]K	No
