# Supplementary material for: The AGPase Family Proteins in Banana: Genome-Wide Identification, Phylogeny, and Expression Analyses Reveal Their Involvement in the Development, Ripening, and Abiotic/Biotic Stress Responses
Source: Int J Mol Sci. 2017 Jul 25;18(8):1581. doi: 10.3390/ijms18081581 (PMC5577994; doi:10.3390/ijms18081581)
Supplement: Supplementary file 1 [file ijms-18-01581-s001.zip › Table S3.xlsx]

## Sheet: Table S3
Table S3. Expression data of MaAGPase genes in different tissues of BX and FJ bananas
Gene name	BX-root	BX-leaf	BX-fruit	FJ-root	FJ-leaf	FJ-fruit
MaAPL1b	0.09	0.01	0.06	0.1	0	0.12*
MaAPL2a	0.22	5.17	1088.51	3.71*	8.31	572.96*
MaAPL2c	0.3	5.96	47.5	0.99	2	3.83**
MaAPL3	0.04	0.44	240.37	6.17**	1.73	74.89*
MaAPS1	40.13	286.32	1274.93	87.24	434.97	640.31*
