# Supplementary material for: The AGPase Family Proteins in Banana: Genome-Wide Identification, Phylogeny, and Expression Analyses Reveal Their Involvement in the Development, Ripening, and Abiotic/Biotic Stress Responses
Source: Int J Mol Sci. 2017 Jul 25;18(8):1581. doi: 10.3390/ijms18081581 (PMC5577994; doi:10.3390/ijms18081581)
Supplement: Supplementary file 1 [file ijms-18-01581-s001.zip › Table S4.xlsx]

## Sheet: Table S4
Table S4. Expression data of MaAGPase genes in different stages of fruit development and ripening in BX and FJ bananas
Gene name	BX-0DAF	BX-20DAF	BX-80DAF	BX-8DPH	BX-14DPH	FJ-0DAF	FJ-20DAF	FJ-80DAF	FJ-3DPH	FJ-6DPH
MaAPL1b	11.18	15.49	0.06	0.08	0.03	6.9	10.56	0.12	0.07	0.07
MaAPL2a	8.11	10.57	1088.51	593.05	1.82	14.33	8.86	572.96	582.61	2.12
MaAPL2c	1.9	2.84	47.5	29.79	1.57	1.1	2.73	3.83**	3.38*	0.35
MaAPL3	11.48	15.09	240.37	191.54	9.77	11.9	36.08*	74.89*	34.69*	14.6
MaAPS1	126.82	132.7	1274.93	1234.99	163.06	90.97	76.8	640.31*	841.42	420.9*
